# Supplementary material for: Arctic Psychrotolerant Pseudomonas sp. B14-6 Exhibits Temperature-Dependent Susceptibility to Aminoglycosides
Source: Antibiotics (Basel). 2022 Jul 29;11(8):1019. doi: 10.3390/antibiotics11081019 (PMC9405152; doi:10.3390/antibiotics11081019)
Supplement: Supplementary file 1 [file antibiotics-11-01019-s001.zip]

Archive with 1 entries (1 files):
- antibiotics-1753697-SI.pdf
